# Supplementary material for: Acceptability of Digital Adherence Technologies to support people with drug-susceptible TB in South Africa
Source: PLoS One. 2025 Sep 24;20(9):e0332103. doi: 10.1371/journal.pone.0332103 (PMC12459780; doi:10.1371/journal.pone.0332103)
Supplement: S4 File — (ZIP) [file pone.0332103.s004.zip]

Archive with 71 entries (68 files):
- S4 Transcripts/
- S4 Transcripts/HCWs and Stakeholders/
- S4 Transcripts/HCWs and Stakeholders/IDI 10_ HCW.docx
- S4 Transcripts/HCWs and Stakeholders/IDI 11-HCW.docx
- S4 Transcripts/HCWs and Stakeholders/IDI 12- HCW.docx
- S4 Transcripts/HCWs and Stakeholders/IDI 13-HCW.docx
- S4 Transcripts/HCWs and Stakeholders/IDI 14-HCW.docx
- S4 Transcripts/HCWs and Stakeholders/IDI 15-HCW.docx
- S4 Transcripts/HCWs and Stakeholders/IDI 16_ HCW.docx
- S4 Transcripts/HCWs and Stakeholders/IDI 17-HCW.docx
- S4 Transcripts/HCWs and Stakeholders/IDI 18-HCW.docx
- S4 Transcripts/HCWs and Stakeholders/IDI 19-HCW.docx
- S4 Transcripts/HCWs and Stakeholders/IDI 1_HCW.docx
- S4 Transcripts/HCWs and Stakeholders/IDI 2-HCW.docx
- S4 Transcripts/HCWs and Stakeholders/IDI 20-HCW.docx
- S4 Transcripts/HCWs and Stakeholders/IDI 21-HCW.docx
- S4 Transcripts/HCWs and Stakeholders/IDI 22-HCW.docx
- S4 Transcripts/HCWs and Stakeholders/IDI 23-HCW.docx
- S4 Transcripts/HCWs and Stakeholders/IDI 24-HCW.docx
- S4 Transcripts/HCWs and Stakeholders/IDI 25- HCW.docx
- S4 Transcripts/HCWs and Stakeholders/IDI 26_ HCW.docx
- S4 Transcripts/HCWs and Stakeholders/IDI 27_STK.docx
- S4 Transcripts/HCWs and Stakeholders/IDI 28_ STK.docx
- S4 Transcripts/HCWs and Stakeholders/IDI 29_STK.docx
- S4 Transcripts/HCWs and Stakeholders/IDI 30_STK.docx
- S4 Transcripts/HCWs and Stakeholders/IDI 31-STK.docx
- S4 Transcripts/HCWs and Stakeholders/IDI 32-STK.docx
- S4 Transcripts/HCWs and Stakeholders/IDI 33-STK.docx
- S4 Transcripts/HCWs and Stakeholders/IDI 3_HCW.docx
- S4 Transcripts/HCWs and Stakeholders/IDI 4-HCW.docx
- S4 Transcripts/HCWs and Stakeholders/IDI 5- HCW.docx
- S4 Transcripts/HCWs and Stakeholders/IDI 6-HCW.docx
- S4 Transcripts/HCWs and Stakeholders/IDI 7_HCW.docx
- S4 Transcripts/HCWs and Stakeholders/IDI 8-HCW.docx
- S4 Transcripts/HCWs and Stakeholders/IDI 9- HCW.docx
- S4 Transcripts/PwTB/
- S4 Transcripts/PwTB/IDI 1-PwTB.docx
- S4 Transcripts/PwTB/IDI 10_ PwTB.docx
- S4 Transcripts/PwTB/IDI 11_PwTB.docx
- S4 Transcripts/PwTB/IDI 12_PwTB.docx
- S4 Transcripts/PwTB/IDI 13_PwTB.docx
- S4 Transcripts/PwTB/IDI 14_PwTB.docx
- S4 Transcripts/PwTB/IDI 15_PwTB.docx
- S4 Transcripts/PwTB/IDI 16_PwTB.docx
- S4 Transcripts/PwTB/IDI 17_PwTB.docx
- S4 Transcripts/PwTB/IDI 18_PwTB.docx
- S4 Transcripts/PwTB/IDI 19_PwTB.docx
- S4 Transcripts/PwTB/IDI 2-PwTB.docx
- S4 Transcripts/PwTB/IDI 20_ PwTB.docx
- S4 Transcripts/PwTB/IDI 21_PwTB.docx
- S4 Transcripts/PwTB/IDI 22_PwTB.docx
- S4 Transcripts/PwTB/IDI 23_PwTB.docx
- S4 Transcripts/PwTB/IDI 24_PwTB.docx
- S4 Transcripts/PwTB/IDI 25 _PwTB.docx
- S4 Transcripts/PwTB/IDI 26_PwTB.docx
- S4 Transcripts/PwTB/IDI 27_PwTB.docx
- S4 Transcripts/PwTB/IDI 28_PwTB.docx
- S4 Transcripts/PwTB/IDI 29_PwTB.docx
- S4 Transcripts/PwTB/IDI 30_PwTB.docx
- S4 Transcripts/PwTB/IDI 31_PwTB.docx
- S4 Transcripts/PwTB/IDI 32_PwTB.docx
- S4 Transcripts/PwTB/IDI 33_PwTB.docx
- S4 Transcripts/PwTB/IDI 34_PwTB.docx
- S4 Transcripts/PwTB/IDI 35_PwTB.docx
- S4 Transcripts/PwTB/IDI 3_PwTB.docx
- S4 Transcripts/PwTB/IDI 4_PwTB.docx
- S4 Transcripts/PwTB/IDI 5_PwTB.docx
- S4 Transcripts/PwTB/IDI 6_PwTB.docx
- S4 Transcripts/PwTB/IDI 7_PwTB.docx
- S4 Transcripts/PwTB/IDI 8_PwTB.docx
- S4 Transcripts/PwTB/IDI 9_PwTB.docx
